# Supplementary material for: Mitogenomic Insights into the Evolution, Divergence Time, and Ancestral Ranges of Coturnix Quails
Source: Genes (Basel). 2024 Jun 5;15(6):742. doi: 10.3390/genes15060742 (PMC11202683; doi:10.3390/genes15060742)
Supplement: Supplementary file 1 [file genes-15-00742-s001.zip]

Archive with 18 entries (18 files):
- Figure S1.jpg
- Figure S10.jpg
- Figure S11.jpg
- Figure S2.png
- Figure S3.png
- Figure S4.jpg
- Figure S5.jpg
- Figure S6.jpg
- Figure S7.jpg
- Figure S8.pdf
- Figure S9.pdf
- Supplementary_Figure_legend.pdf
- Table S1.pdf
- Table S2.pdf
- Table S3.pdf
- Table S4.pdf
- Table S5.pdf
- Table S6.pdf
